# Supplementary material for: AMTASTM and user-operated smartphone research application audiometry—An evaluation study
Source: PLoS One. 2023 Sep 14;18(9):e0291412. doi: 10.1371/journal.pone.0291412 (PMC10501612; doi:10.1371/journal.pone.0291412)
Supplement: S1 Dataset — (XLSX) [file pone.0291412.s001.xlsx]

## Sheet: Sheet2
ID	redcap_event_name	gold_250_dxt	gold_500_dxt	gold_1000_dxt	gold_2000_dxt	gold_3000_dxt	gold_4000_dxt	gold_6000_dxt	gold_8000_dxt	gold_250_sin	gold_500_sin	gold_1000_sin	gold_2000_sin	gold_3000_sin	gold_4000_sin	gold_6000_sin	gold_8000_sin	app_250_dxt	app_500_dxt	app_1000_dxt	app_2000_dxt	app_3000_dxt	app_4000_dxt	app_6000_dxt	app_8000_dxt	app_250_sin	app_500_sin	app_1000_sin	app_2000_sin	app_3000_sin	app_4000_sin	app_6000_sin	app_8000_sin	pc_250_dxt	pc_500_dxt	pc_1000_dxt	pc_2000_dxt	pc_3000_dxt	pc_4000_dxt	pc_6000_dxt	pc_8000_dxt	pc_250_sin	pc_500_sin	pc_1000_sin	pc_2000_sin	pc_3000_sin	pc_4000_sin	pc_6000_sin	pc_8000_sin
01ae1798088d2e63b68093617647b9ef	baseline_arm_1	-5	5	10	15	5	0	15	10	-5	0	0	0	-5	0	15	10	5	0	5	20	15	10	20	25	5	0	0	0	0	15	15	15	5	0	5	15	20	5	20	20	5	5	0	0	5	15	15	15
01ae1798088d2e63b68093617647b9ef	visit_1_arm_1																	-5	0	10	15	10	5	20	30	-5	0	0	0	0	10	10	20	-5	0	5	10	5	0	15	25	5	5	0	0	5	15	20	20
09d75814b58d31a55e612f560b0076b1	baseline_arm_1	10	10	20	50	60	50	50	50	10	10	10	25	30	45	25	30	#N/A	#N/A	#N/A	#N/A	#N/A	#N/A	#N/A	#N/A	#N/A	#N/A	#N/A	#N/A	#N/A	#N/A	#N/A	#N/A	10	10	15	45	60	50	55	45	10	15	10	20	30	50	20	30
09d75814b58d31a55e612f560b0076b1	visit_1_arm_1																	#N/A	#N/A	#N/A	#N/A	#N/A	#N/A	#N/A	#N/A	#N/A	#N/A	#N/A	#N/A	#N/A	#N/A	#N/A	#N/A	5	10	15	45	60	50	50	45	15	10	10	15	25	45	20	25
0d4e0a550cd239ecc7d612f9475146f2	baseline_arm_1	5	5	0	5	10	5	10	10	5	5	0	5	15	5	5	5	0	0	0	0	0	-5	10	10	-5	0	0	0	10	0	-5	5	5	0	-5	-5	10	5	10	10	0	5	0	-5	10	10	10	5
0d4e0a550cd239ecc7d612f9475146f2	visit_1_arm_1																	-5	0	0	0	0	0	0	5	-5	0	0	0	10	0	5	5	-5	0	-5	-10	-10	-5	5	5	0	5	-5	0	15	5	10	0
1061fe491519874069779bb1e73da4d6	baseline_arm_1	5	5	0	-10	-5	0	5	0	5	5	0	-5	5	0	-5	-5	5	0	0	0	0	10	5	5	5	0	0	0	0	-5	-5	5	5	5	5	0	0	5	10	0	5	5	5	0	0	-5	-5	0
1061fe491519874069779bb1e73da4d6	visit_1_arm_1																	-5	0	0	0	0	0	5	0	0	0	0	0	0	-5	-5	5	5	5	0	-5	0	0	5	5	5	5	0	0	0	-5	0	5
10c6ffe811505204b18346f5ae713980	baseline_arm_1	5	5	0	0	-5	0	0	0	10	10	5	-5	0	5	10	0	-5	0	0	0	0	5	-5	0	-5	0	0	0	0	-5	10	10	0	0	-5	0	5	5	0	-5	5	5	5	-5	0	0	5	15
10c6ffe811505204b18346f5ae713980	visit_1_arm_1																	-5	0	0	0	0	-5	5	0	5	0	5	0	0	-5	5	10	5	0	-5	0	0	5	0	0	10	10	5	-5	0	0	5	15
1110e77d2d3f2aaa5995c308421a3c06	baseline_arm_1	10	15	15	30	#N/A	40	50	65	10	15	10	35	#N/A	40	55	60	5	10	5	20	30	40	50	60	5	10	0	20	25	35	50	55	5	10	5	20	35	35	50	65	10	15	5	20	25	35	50	50
1110e77d2d3f2aaa5995c308421a3c06	visit_1_arm_1																	5	0	5	15	30	35	50	55	5	10	0	20	25	35	40	40	5	5	5	20	25	30	50	60	5	10	0	15	20	30	45	50
1451df4a8c27bc2fd1d1905c5b125026	baseline_arm_1	0	5	5	5	5	5	10	0	0	5	0	10	5	0	15	5	-5	0	0	5	0	-5	5	0	-5	0	0	5	0	-5	15	15	0	0	0	5	0	0	10	5	0	-5	0	5	5	0	20	15
1451df4a8c27bc2fd1d1905c5b125026	visit_1_arm_1																	5	5	5	20	5	0	15	20	5	0	0	15	10	0	15	15	5	5	5	5	5	5	15	20	5	5	0	15	5	-5	5	10
191808d1ec67e5a2f010c40fcc4290c7	baseline_arm_1	-5	0	5	-5	-10	-10	-10	-10	-5	-5	0	0	-5	-5	-5	0	0	0	0	5	0	-5	-5	0	5	0	0	0	0	-5	-5	5	5	10	5	0	-5	-5	-10	-5	0	0	5	10	0	0	-5	5
191808d1ec67e5a2f010c40fcc4290c7	visit_1_arm_1																	5	0	10	0	0	-5	-5	0	5	0	5	5	0	0	-5	0	10	5	10	5	0	0	0	5	10	0	0	5	0	5	0	10
19307f4f75aa67bcaa02989bef3abdee	baseline_arm_1	35	25	30	30	45	50	80	75	35	30	20	30	30	40	60	55	35	30	35	30	45	60	80	80	45	30	20	40	35	45	65	75	40	35	35	35	50	60	80	85	40	35	25	40	35	50	65	80
19307f4f75aa67bcaa02989bef3abdee	visit_1_arm_1																	30	30	30	30	45	60	75	80	40	30	25	40	35	45	65	70	40	35	35	35	50	60	80	80	45	35	25	40	35	45	65	80
23c8801d5cf9bbb38407d407ef742f0e	baseline_arm_1	35	30	15	20	35	50	65	75	10	15	25	25	45	65	65	75	20	10	15	#N/A	30	50	40	65	5	5	20	20	50	65	70	70	#N/A	#N/A	#N/A	#N/A	#N/A	#N/A	#N/A	#N/A	#N/A	#N/A	#N/A	#N/A	#N/A	#N/A	#N/A	#N/A
23c8801d5cf9bbb38407d407ef742f0e	visit_1_arm_1																	20	15	20	15	35	60	65	70	5	10	20	20	45	65	70	60	25	10	15	15	35	60	65	70	10	15	20	20	20	65	65	70
267c2de43636104e9883db6c3d5f79f2	baseline_arm_1	5	5	0	0	0	5	0	-5	0	0	10	0	-5	0	10	-5	-5	0	0	0	0	10	-5	5	-5	0	0	0	0	5	20	-15	0	0	0	0	0	10	0	5	5	0	5	0	5	5	20	10
267c2de43636104e9883db6c3d5f79f2	visit_1_arm_1																	0	0	0	5	10	20	5	15	0	0	5	0	0	10	20	5	0	0	0	0	10	15	0	10	0	5	5	0	5	10	20	5
26bf40beb20e268a7ca341019eae4a87	baseline_arm_1	10	15	35	45	55	60	70	80	15	15	20	25	45	55	65	70	-5	0	30	40	50	55	70	80	5	5	5	15	40	60	65	70	5	5	25	40	55	60	70	80	10	10	5	15	45	60	65	75
26bf40beb20e268a7ca341019eae4a87	visit_1_arm_1																	0	0	25	40	50	60	70	80	10	0	0	20	45	60	65	70	5	5	25	40	55	60	70	80	10	10	5	15	45	60	65	70
273994c1bb867a1bf91afd9c1b699138	baseline_arm_1	0	0	-5	0	0	-5	-5	0	0	0	-5	5	-5	0	0	10	5	0	0	0	5	0	5	10	5	5	0	5	0	0	5	20	5	0	-5	0	5	0	0	10	5	0	5	10	-5	5	5	20
273994c1bb867a1bf91afd9c1b699138	visit_1_arm_1																	5	0	0	0	0	0	5	15	-5	0	5	10	0	10	5	20	5	0	-5	-5	0	-5	0	0	5	0	-5	10	-5	0	5	15
2a35c37ec682da5016a0f67f886827ae	baseline_arm_1	0	5	0	0	15	20	10	5	-5	0	0	5	10	20	10	5	5	5	0	0	0	15	10	5	0	0	0	0	0	20	15	10	5	10	5	0	5	15	10	5	0	0	0	-5	5	20	15	10
2a35c37ec682da5016a0f67f886827ae	visit_1_arm_1																	-5	0	0	0	0	15	10	5	-5	0	0	0	0	15	10	5	5	10	5	0	5	15	10	5	0	0	0	-5	5	15	10	10
32b9eab0edbae1a687f70eb482c5719a	baseline_arm_1	15	20	10	10	15	5	15	10	5	10	5	0	5	5	5	10	-5	0	0	0	0	5	10	10	0	0	0	0	10	0	15	5	0	5	0	-5	0	10	10	10	0	5	0	-5	10	5	20	10
32b9eab0edbae1a687f70eb482c5719a	visit_1_arm_1																	-5	0	0	0	5	5	5	10	0	0	0	0	10	5	20	10	-5	0	0	-5	0	0	5	10	0	-5	-5	-5	10	5	20	15
36d1bef66dab0005f7d283c919d7d893	baseline_arm_1	15	35	25	25	25	20	20	25	15	30	25	40	50	55	55	55	10	30	20	20	25	15	25	25	10	25	20	40	45	55	55	55	5	5	15	10	15	50	25	35	10	5	15	5	45	60	50	55
36d1bef66dab0005f7d283c919d7d893	visit_1_arm_1																	10	25	20	20	25	15	20	25	10	20	20	35	45	55	55	50	10	30	20	20	25	15	25	30	15	25	15	35	45	55	50	50
4186fa211ff22cca4e4cd21783136ba6	baseline_arm_1	15	15	20	10	15	50	30	30	15	20	20	15	45	60	55	60	0	10	15	5	15	50	20	40	5	5	20	5	45	60	50	55	5	10	15	10	15	45	25	40	10	10	15	10	50	60	50	60
4186fa211ff22cca4e4cd21783136ba6	visit_1_arm_1																	0	5	15	5	10	45	25	40	5	5	20	5	45	60	50	60	5	5	15	10	15	50	25	35	10	5	15	5	45	60	50	55
48c679dbc574a7ef34d17a7fa797b4a2	baseline_arm_1	15	10	5	10	15	15	10	0	10	10	0	15	20	10	10	20	5	0	0	10	10	10	15	10	5	0	0	15	20	#N/A	15	40	5	0	5	15	10	20	15	5	15	10	0	25	25	30	15	40
48c679dbc574a7ef34d17a7fa797b4a2	visit_1_arm_1																	5	0	0	10	#N/A	15	20	10	5	0	0	5	15	0	15	30	10	0	-5	10	0	15	20	10	10	5	-5	10	15	20	15	40
4bc692dbe6f003d14e24c73cf5c77df3	baseline_arm_1	15	25	35	0	5	5	5	5	10	20	40	15	10	5	10	0	20	20	35	0	15	15	15	5	15	15	35	10	5	15	15	5	#N/A	#N/A	#N/A	#N/A	#N/A	#N/A	#N/A	#N/A	#N/A	#N/A	#N/A	#N/A	#N/A	#N/A	#N/A	#N/A
4bc692dbe6f003d14e24c73cf5c77df3	visit_1_arm_1																	20	25	30	0	10	10	15	5	15	20	35	10	5	5	15	10	#N/A	#N/A	#N/A	#N/A	#N/A	#N/A	#N/A	#N/A	#N/A	#N/A	#N/A	#N/A	#N/A	#N/A	#N/A	#N/A
5071086009c7456eedbebb67bb052c1d	baseline_arm_1	5	5	5	5	0	10	10	5	0	5	5	10	10	10	5	0	0	0	0	0	10	0	15	15	5	0	0	0	0	10	15	20	5	-5	0	0	5	5	15	10	0	0	0	5	10	15	15	20
5071086009c7456eedbebb67bb052c1d	visit_1_arm_1																	0	0	0	0	0	-10	20	15	-5	0	0	0	5	10	15	15	-10	0	5	-5	0	0	10	15	-5	-5	-10	5	0	10	0	-10
5fe378cd1d0b47ab760bdfc5f84bc519	baseline_arm_1	10	20	10	15	30	40	45	55	15	10	20	40	50	55	55	65	5	5	0	15	30	45	55	80	10	10	5	35	50	50	60	80	5	10	5	15	25	40	45	65	15	10	5	40	55	55	50	60
5fe378cd1d0b47ab760bdfc5f84bc519	visit_1_arm_1																	5	10	0	15	30	40	50	65	10	5	0	35	55	55	55	65	10	10	5	15	25	40	45	60	15	10	5	35	55	55	55	70
618a6885c2d333d80bb4d38e8b51bbdc	baseline_arm_1	5	10	5	15	15	45	35	35	0	0	0	10	30	45	55	55	0	5	0	15	15	45	35	45	0	5	0	5	25	50	50	60	5	0	0	15	15	40	30	45	5	0	0	10	30	50	50	60
618a6885c2d333d80bb4d38e8b51bbdc																		#N/A	#N/A	#N/A	#N/A	#N/A	#N/A	#N/A	#N/A	#N/A	#N/A	#N/A	#N/A	#N/A	#N/A	#N/A	#N/A	#N/A	#N/A	#N/A	#N/A	#N/A	#N/A	#N/A	#N/A	#N/A	#N/A	#N/A	#N/A	#N/A	#N/A	#N/A	#N/A
680be7c1ae185ce94b2b3891f58738d7	baseline_arm_1	-5	5	0	0	10	25	25	15	0	0	0	0	20	35	20	25	-5	0	0	0	15	25	15	20	5	0	0	0	20	30	25	30	0	0	-5	-5	10	25	20	20	0	-5	-5	-5	20	30	25	30
680be7c1ae185ce94b2b3891f58738d7	visit_1_arm_1																	-5	0	0	0	10	20	20	15	0	0	0	-5	10	20	20	30	-5	-5	-5	0	10	25	20	20	5	0	-5	0	15	25	25	30
684c44bb560614e8d2bed7a005e49f52	baseline_arm_1	0	0	0	0	5	0	5	5	0	-5	0	-5	-5	0	0	0	0	0	0	0	0	0	-5	10	5	0	0	0	0	0	-10	#N/A	5	0	-5	-5	0	5	0	-10	10	5	-10	-5	0	-5	0	15
684c44bb560614e8d2bed7a005e49f52	visit_1_arm_1																	5	0	0	0	0	-10	5	10	5	0	0	0	0	5	0	0	0	0	-5	-5	-5	5	0	10	5	0	0	-10	0	5	-10	10
6994d4452ad8ee3fb0ab703f2235ceb2	baseline_arm_1	10	10	15	20	55	50	35	25	5	15	10	20	20	30	40	40	5	10	10	10	50	50	30	20	0	10	5	10	20	30	35	45	5	15	10	10	45	50	25	20	5	10	5	10	20	30	40	35
6994d4452ad8ee3fb0ab703f2235ceb2	visit_1_arm_1																	0	10	10	10	50	50	25	25	0	10	5	10	20	30	35	45	5	10	10	10	55	50	30	25	5	10	5	10	25	25	35	45
7edf52d1e45230c0df027ae01c76afb2	baseline_arm_1	10	10	10	15	20	25	45	40	20	15	15	10	10	15	25	30	10	5	0	5	10	15	40	55	10	5	10	5	5	10	20	30	5	0	0	5	10	10	40	60	10	0	5	0	10	10	25	35
7edf52d1e45230c0df027ae01c76afb2	visit_1_arm_1																	10	5	0	0	10	15	40	55	5	10	0	0	0	5	20	30	5	0	0	0	5	10	40	60	5	5	5	0	5	5	20	35
8341d496ad8b11822b8797f0313e760d	baseline_arm_1	15	10	20	20	65	65	75	70	15	10	15	15	65	65	80	75	25	20	20	30	75	75	70	70	15	30	15	30	70	75	#N/A	80	15	10	5	10	65	65	65	65	15	15	5	25	70	70	70	90
8341d496ad8b11822b8797f0313e760d	visit_1_arm_1																	10	5	0	10	65	65	70	70	10	10	15	15	70	75	#N/A	80	15	10	5	15	65	65	70	65	55	15	15	15	75	70	80	90
84c11e9420775214b46d4552c8034054	baseline_arm_1	5	-5	-5	-5	-5	5	15	5	5	0	-5	-5	-5	0	5	0	-5	0	0	0	5	20	20	20	5	0	0	0	5	10	15	15	5	0	-5	-5	5	15	25	15	10	5	0	-5	5	10	15	15
84c11e9420775214b46d4552c8034054	visit_1_arm_1																	-5	0	0	0	#N/A	15	20	15	-5	0	0	#N/A	0	-5	20	15	5	0	-5	-10	-5	10	15	10	10	5	0	0	5	10	15	15
8a8ecf615fbb6c4bd2b342cca60ea23d	baseline_arm_1	10	15	15	45	50	45	20	30	50	50	65	60	65	60	60	65	5	20	20	45	50	45	35	30	65	55	45	60	65	60	70	75	0	15	20	40	45	45	35	30	55	65	60	60	65	60	65	65
8a8ecf615fbb6c4bd2b342cca60ea23d	visit_1_arm_1																	5	15	20	40	50	45	35	30	40	55	60	55	60	65	60	65	10	20	20	40	50	45	35	35	55	65	60	60	65	65	65	70
8ee2ec3c953ae9841aa10797bacc5b74	baseline_arm_1	10	10	15	30	55	70	60	45	10	20	5	40	55	70	60	45	15	10	15	30	45	60	55	35	15	20	10	50	50	55	50	45	15	10	15	30	50	65	60	40	15	20	10	50	55	60	65	45
8ee2ec3c953ae9841aa10797bacc5b74	visit_1_arm_1																	15	10	15	30	45	60	55	35	15	20	10	50	50	60	55	45	10	10	10	30	50	65	60	40	20	25	10	50	55	65	60	45
947aee32bdd481a692931fb4814874a9	baseline_arm_1	15	15	10	10	15	15	15	10	10	5	5	5	10	5	5	5	0	0	10	0	15	15	15	10	0	0	5	0	5	5	10	20	5	10	10	5	15	20	15	15	0	5	5	5	10	10	5	20
947aee32bdd481a692931fb4814874a9	visit_1_arm_1																	-5	0	5	0	15	20	0	10	-5	0	5	0	0	#N/A	10	10	0	10	10	5	10	15	15	10	0	5	5	5	5	0	5	10
997ebb58b72cb21bbb92fa2abae8d7fe	baseline_arm_1	-5	0	0	10	5	-5	0	10	-10	-5	5	0	5	10	5	0	-5	0	0	5	0	5	5	10	-5	0	5	0	10	-10	0	10	5	5	5	10	5	0	5	15	5	10	5	0	10	10	5	5
997ebb58b72cb21bbb92fa2abae8d7fe	visit_1_arm_1																	-5	0	0	5	0	0	0	10	-5	0	0	0	0	5	-5	0	-5	-5	0	10	5	5	0	10	-5	-5	5	0	5	0	-5	-10
9adb8ca66375256f939f082de9d8a261	baseline_arm_1	15	15	35	55	55	55	60	60	15	15	35	55	55	55	60	60	5	10	30	60	65	65	70	80	5	0	30	55	55	65	70	80	5	10	30	50	50	60	65	80	5	10	30	55	55	60	65	80
9adb8ca66375256f939f082de9d8a261	visit_1_arm_1																	5	10	35	55	60	70	#N/A	80	5	0	30	55	55	60	70	75	5	10	30	60	65	75	85	90	5	5	30	55	55	65	65	75
a0fe5341d55ed14d9fada1b76807f4fe	baseline_arm_1	50	50	45	20	40	45	#N/A	60	50	50	40	30	35	40	#N/A	40	50	45	45	15	40	50	40	65	40	40	40	30	40	40	15	35	50	50	45	20	45	50	35	60	45	40	35	25	30	30	15	30
a0fe5341d55ed14d9fada1b76807f4fe	visit_1_arm_1																	50	45	40	15	40	55	40	65	40	35	40	25	35	40	20	35	55	50	45	20	40	50	35	55	45	45	35	25	40	40	15	35
a79c039b60fc47d3753dfe0b382e2fcb	baseline_arm_1	15	25	25	35	50	55	55	60	20	25	25	40	60	65	60	60	#N/A	#N/A	#N/A	#N/A	#N/A	#N/A	#N/A	#N/A	#N/A	#N/A	#N/A	#N/A	#N/A	#N/A	#N/A	#N/A	15	20	15	30	45	50	50	55	15	25	25	30	60	60	60	60
a79c039b60fc47d3753dfe0b382e2fcb	visit_1_arm_1																	#N/A	#N/A	#N/A	#N/A	#N/A	#N/A	#N/A	#N/A	#N/A	#N/A	#N/A	#N/A	#N/A	#N/A	#N/A	#N/A	10	20	15	30	45	55	50	50	20	25	20	30	60	60	55	60
a7e36a99f67123dfd57ae0542fa75b86	baseline_arm_1	0	-5	0	0	5	0	0	0	0	-5	0	0	5	0	0	-5	-5	0	0	0	10	0	5	0	-5	0	0	0	5	0	5	10	0	-5	0	-5	5	0	5	5	5	0	-5	-5	10	0	-5	10
a7e36a99f67123dfd57ae0542fa75b86	visit_1_arm_1																	-5	0	0	0	10	0	5	0	5	0	0	0	5	-5	0	25	0	0	0	-5	10	0	5	5	10	5	5	0	5	0	-5	10
a8f2daef4400fbd481dbc7858bb07c72	baseline_arm_1	30	40	35	40	65	70	70	75	20	20	15	25	60	60	65	70	25	35	25	40	65	80	80	80	15	10	15	10	65	65	65	80	30	40	25	40	70	85	85	90	15	10	10	10	60	60	60	80
a8f2daef4400fbd481dbc7858bb07c72	visit_1_arm_1																	25	30	25	35	70	80	#N/A	80	15	5	10	5	60	65	65	80	30	35	25	40	70	85	85	85	15	10	10	5	60	65	65	80
ab30926a8cc00a69a882f7803a7d8e90	baseline_arm_1	10	10	15	25	45	50	35	20	10	10	15	25	45	50	35	20	20	15	10	15	30	30	20	20	5	5	5	10	45	50	30	20	20	25	20	15	30	25	15	20	15	10	15	15	45	50	30	25
ab30926a8cc00a69a882f7803a7d8e90	visit_1_arm_1																	20	20	10	10	30	35	20	25	5	0	5	10	45	50	35	20	20	20	15	15	30	30	20	25	5	10	5	10	40	50	30	25
b04fcc793fa39c5f3942161efb04512c	baseline_arm_1	5	5	5	0	0	10	-5	-5	5	5	5	5	5	0	0	5	10	10	5	5	5	10	5	10	10	0	5	5	5	5	0	15	10	10	5	5	5	10	-5	5	5	5	5	5	5	-10	5	20
b04fcc793fa39c5f3942161efb04512c	visit_1_arm_1																	5	0	0	0	0	5	-5	5	5	10	0	0	5	-5	5	30	10	5	0	5	0	5	-5	5	10	10	0	0	5	0	5	35
bbda8b0f95c5f1b4c29f21854a38f4d9	baseline_arm_1	0	0	0	5	0	0	5	0	0	-5	0	5	-5	-5	5	5	#N/A	0	0	0	0	-5	5	5	-5	0	0	0	0	-5	-5	0	0	0	-5	0	-5	-5	5	0	0	-5	0	0	-5	-5	5	0
bbda8b0f95c5f1b4c29f21854a38f4d9	visit_1_arm_1																	5	0	0	0	0	-5	5	-5	-5	0	0	0	0	-5	-5	5	0	-5	-5	0	-5	-5	0	0	-10	0	-5	-5	-5	-10	-5	0
c14c17d32fa52eef993bcceae6f37cfc	baseline_arm_1	10	10	15	10	15	10	25	25	40	30	10	30	10	0	30	45	-5	0	0	20	20	10	30	30	20	0	0	15	10	10	35	55	0	5	10	20	20	10	25	30	25	10	5	25	10	10	35	60
c14c17d32fa52eef993bcceae6f37cfc	visit_1_arm_1																	5	0	10	10	15	5	25	30	20	0	0	25	5	0	30	55	5	0	10	20	20	15	35	30	30	5	5	20	15	5	35	55
c3c62f4264a022e17f3ea5eddb1570f6	baseline_arm_1	35	25	15	15	30	10	20	5	15	15	10	15	25	10	20	5	15	15	10	10	30	10	25	20	10	10	5	10	25	10	20	20	20	15	10	15	30	10	25	20	10	10	5	10	25	10	25	20
c3c62f4264a022e17f3ea5eddb1570f6	visit_1_arm_1																	15	15	5	10	30	10	25	20	10	10	0	5	25	10	20	25	15	15	10	10	35	15	25	5	15	10	5	10	20	10	25	25
c440c4ee7d4c142615e2001326c55c30	baseline_arm_1	20	15	15	15	20	45	40	40	15	15	20	30	60	50	55	60	20	20	10	0	15	45	40	60	20	15	15	30	60	60	55	70	20	15	5	5	20	45	40	45	15	20	15	30	60	60	55	65
c440c4ee7d4c142615e2001326c55c30	visit_1_arm_1																	20	20	10	0	15	45	35	55	20	15	15	30	60	55	55	70	20	15	10	5	15	40	35	40	15	15	10	5	15	40	35	40
c4e76bbffae4c7c650be53ab35543465	baseline_arm_1	5	10	15	25	75	75	70	70	5	5	15	25	70	75	70	65	-5	0	0	20	65	75	70	70	-5	0	10	15	70	70	65	65	0	5	5	20	75	70	70	65	-5	0	10	20	70	75	65	65
c4e76bbffae4c7c650be53ab35543465	visit_1_arm_1																	0	0	0	15	75	75	70	70	0	0	5	15	70	75	70	65	-5	0	0	20	70	70	70	70	0	0	5	15	70	75	65	65
c9f224b6edd1e1a0a5d1008f16c1ffc1	baseline_arm_1	10	15	15	5	0	10	10	5	10	10	20	5	0	5	10	10	5	0	0	0	0	5	15	5	-5	0	0	0	0	-5	5	5	5	10	10	-5	0	10	10	5	5	10	10	-5	0	10	5	0
c9f224b6edd1e1a0a5d1008f16c1ffc1	visit_1_arm_1																	#N/A	#N/A	#N/A	#N/A	#N/A	#N/A	#N/A	#N/A	#N/A	#N/A	#N/A	#N/A	#N/A	#N/A	#N/A	#N/A	-10	5	-5	-10	-10	-10	0	-5	5	0	5	-5	-10	-10	0	-5
d69744f602cd1d49623dfaa75c65a1a3	baseline_arm_1	25	25	30	30	50	60	60	60	30	25	30	40	40	45	50	70	5	10	20	20	45	50	50	60	10	15	20	30	35	40	50	65	10	15	20	20	50	60	50	60	10	20	20	30	35	40	50	65
d69744f602cd1d49623dfaa75c65a1a3	visit_1_arm_1																	15	25	25	20	50	60	55	65	20	20	25	35	35	40	50	65	10	20	20	20	50	60	50	55	10	20	20	35	35	40	45	60
d6f645607e1b056945f68665abbc8e3d	baseline_arm_1	20	30	20	30	30	40	50	75	25	25	20	30	40	45	55	70	25	25	15	20	25	35	45	65	25	25	20	20	30	45	50	65	30	35	25	25	30	40	40	65	35	30	20	25	35	45	60	70
d6f645607e1b056945f68665abbc8e3d	visit_1_arm_1																	25	25	15	20	25	35	45	65	25	25	20	20	30	45	50	65	#N/A	#N/A	#N/A	#N/A	#N/A	#N/A	#N/A	#N/A	#N/A	#N/A	#N/A	#N/A	#N/A	#N/A	#N/A	#N/A
d89ed23f043cd471a8c737de864046d1	baseline_arm_1	0	0	10	5	5	0	5	5	5	5	0	15	5	0	10	0	0	0	0	0	0	-5	-5	10	-5	0	0	0	0	-5	10	10	5	5	-5	0	0	-5	5	10	5	0	0	10	5	0	10	10
d89ed23f043cd471a8c737de864046d1	visit_1_arm_1																	-5	0	0	5	0	-5	10	20	0	0	0	5	0	0	10	10	5	0	5	5	5	-5	10	15	5	5	0	15	10	0	5	20
d973d05ff889cda5c4b9f5fdd778391c	baseline_arm_1	0	5	5	5	5	0	5	-5	5	5	5	0	0	5	5	0	-5	0	0	0	-5	#N/A	-5	0	-5	0	0	5	0	0	0	#N/A	-5	0	0	0	5	-5	0	0	-5	0	5	10	0	-5	0	5
d973d05ff889cda5c4b9f5fdd778391c	visit_1_arm_1																	-5	0	0	5	0	0	5	10	-5	0	0	5	0	0	5	10	0	-5	-5	0	-10	-5	5	0	-5	-5	-5	0	-5	0	-5	5
e3225b03465b0d8f00996d07d8fd7cd4	baseline_arm_1	20	20	10	0	5	10	10	15	20	25	10	5	15	10	15	30	15	15	0	0	0	5	5	5	5	10	0	0	0	5	10	10	20	20	5	0	0	10	15	5	15	25	5	0	5	10	15	15
e3225b03465b0d8f00996d07d8fd7cd4	visit_1_arm_1																	20	20	5	0	0	5	5	10	20	15	5	0	0	5	15	20	15	20	5	-5	0	5	15	10	15	15	5	0	5	10	15	30
e4cd147688117ef324e138a7c0cfd194	baseline_arm_1	10	20	30	40	35	40	55	65	5	10	30	25	25	25	40	55	15	25	35	25	35	30	55	70	20	20	35	25	35	20	40	55	10	25	35	35	35	40	55	70	15	20	35	25	35	25	40	55
e4cd147688117ef324e138a7c0cfd194	visit_1_arm_1																	10	15	40	35	40	45	55	70	15	20	35	20	35	25	45	60	20	30	40	35	40	45	55	75	15	20	35	25	30	20	40	55
e9abe7826acfa634040affd6a05556f8	baseline_arm_1	5	0	5	5	5	5	0	0	0	5	5	0	0	0	5	0	-5	0	0	0	0	0	0	-5	-5	0	0	0	0	-5	5	0	0	-5	0	0	5	0	-5	0	0	0	-5	-10	-5	-5	5	0
e9abe7826acfa634040affd6a05556f8	visit_1_arm_1																	5	0	0	0	0	0	-5	0	-5	0	10	0	0	-5	5	0	-5	0	0	0	0	0	-5	-5	0	0	0	-5	-10	-5	5	0
ee072586db51e13274c5857be7c4c955	baseline_arm_1	0	0	0	0	0	0	0	0	0	0	0	0	0	0	5	0	0	0	0	0	0	0	-5	10	0	0	0	0	0	-5	5	5	0	0	0	-5	0	-5	-5	0	0	-10	-5	0	0	-5	5	10
ee072586db51e13274c5857be7c4c955	visit_1_arm_1																	-5	0	0	0	0	-5	-5	5	-5	0	0	0	0	-5	10	5	0	0	0	-5	0	0	-5	5	0	-5	0	0	0	0	5	10
ee6ba52d0018778a406ecbc3aaaafe26	baseline_arm_1	5	5	5	5	10	0	0	5	0	0	0	0	5	5	5	5	0	0	0	5	5	-5	-5	5	0	0	5	5	0	0	-5	5	-5	-5	5	5	5	-5	-5	0	0	-5	0	5	5	0	5	0
ee6ba52d0018778a406ecbc3aaaafe26	visit_1_arm_1																	-5	0	0	0	0	-5	-10	-5	-5	0	0	0	0	-5	-5	5	10	5	5	5	5	-5	-5	-5	5	0	0	5	5	0	0	5
f56576abf1cc8a3596c4bfe487724bfa	baseline_arm_1	5	15	15	10	5	5	0	0	5	10	10	10	10	0	0	5	5	15	15	10	0	5	5	10	0	10	10	5	10	-5	5	15	5	15	15	10	5	10	10	5	5	15	10	5	10	5	10	10
f56576abf1cc8a3596c4bfe487724bfa	visit_1_arm_1																	5	10	15	10	0	-5	5	-5	5	10	10	10	10	0	5	15	5	15	10	10	5	5	10	5	5	15	10	10	15	0	5	15
f658fab0119800879d2fcf3b6b37b11f	baseline_arm_1	5	5	5	5	5	5	0	5	0	0	5	5	5	0	5	10	5	0	0	0	#N/A	5	-5	5	-5	0	0	0	0	-5	0	5	5	0	0	0	5	5	-5	5	0	0	5	0	-5	-10	5	5
f658fab0119800879d2fcf3b6b37b11f																		#N/A	#N/A	#N/A	#N/A	#N/A	#N/A	#N/A	#N/A	#N/A	#N/A	#N/A	#N/A	#N/A	#N/A	#N/A	#N/A	#N/A	#N/A	#N/A	#N/A	#N/A	#N/A	#N/A	#N/A	#N/A	#N/A	#N/A	#N/A	#N/A	#N/A	#N/A	#N/A
f90483b4e74952bd3b7e3f5e21fe81db	baseline_arm_1	5	0	15	20	25	40	50	65	0	5	10	15	30	40	65	75	15	10	0	25	45	60	70	#N/A	5	5	10	30	55	70	70	75	15	10	5	25	50	65	75	80	5	5	5	35	50	70	75	75
f90483b4e74952bd3b7e3f5e21fe81db	visit_1_arm_1																	15	10	0	25	45	65	70	#N/A	5	5	10	35	55	70	70	75	15	10	5	25	45	60	75	90	15	10	10	35	60	70	75	85
fee6db4ce6aa8c76f2f358909c5d5db8	baseline_arm_1	5	5	5	5	10	5	20	20	10	10	0	5	5	10	15	10	-5	0	0	0	5	5	20	25	-5	0	0	0	0	10	10	30	5	5	0	5	10	10	15	30	10	-5	0	5	5	10	15	35
fee6db4ce6aa8c76f2f358909c5d5db8	visit_1_arm_1																	0	0	0	0	5	5	20	30	5	0	0	0	5	10	10	30	5	5	0	5	10	5	15	30	5	0	0	5	5	10	15	40
[truncated: 6 more columns]
